# Supplementary material for: Radiosensitisation of Head and Neck Cancer Cells to Protons of Increasing LET Through Targeting DNA Double Strand Break Repair
Source: Cells. 2026 May 12;15(10):879. doi: 10.3390/cells15100879 (PMC13205111; doi:10.3390/cells15100879)
Supplement: Supplementary file 1 [file cells-15-00879-s001.zip]

Archive with 1 entries (1 files):
- cells-4255558-supplementary.pdf
